# Supplementary material for: A Novel P-III Metalloproteinase from Bothrops barnetti Venom Degrades Extracellular Matrix Proteins, Inhibits Platelet Aggregation, and Disrupts Endothelial Cell Adhesion via α5β1 Integrin Receptors to Arginine–Glycine–Aspartic Acid (RGD)-Containing Molecules
Source: Toxins (Basel). 2024 Nov 9;16(11):486. doi: 10.3390/toxins16110486 (PMC11597958; doi:10.3390/toxins16110486)
Supplement: Supplementary file 1 [file toxins-16-00486-s001.zip]

Archive with 1 entries (1 files):
- toxins-3242620-supplementary.pdf
